# Supplementary material for: Analysis of Mycotoxin and Secondary Metabolites in Commercial and Traditional Slovak Cheese Samples
Source: Toxins (Basel). 2022 Feb 10;14(2):134. doi: 10.3390/toxins14020134 (PMC8878695; doi:10.3390/toxins14020134)
Supplement: Supplementary file 1 [file toxins-14-00134-s001.zip]

Archive with 1 entries (1 files):
- toxins-1595925-supplementary.pdf
